# Supplementary material for: Radiolysis-Assisted Direct Growth of Gold-Based Electrocatalysts for Glycerol Oxidation
Source: Nanomaterials (Basel). 2023 May 23;13(11):1713. doi: 10.3390/nano13111713 (PMC10254145; doi:10.3390/nano13111713)
Supplement: Supplementary file 1 [file nanomaterials-13-01713-s001.zip]

Archive with 1 entries (1 files):
- nanomaterials-2386248-supplementary.pdf
